# Supplementary material for: Significance analysis of microarray for relative quantitation of LC/MS data in proteomics
Source: BMC Bioinformatics. 2008 Apr 10;9:187. doi: 10.1186/1471-2105-9-187 (PMC2335280; doi:10.1186/1471-2105-9-187)
Supplement: Additional file 1 — Table 2 – Protein and peptide data for statistical significance analysis. The table shows the protein relative abundance, standard deviation (SD), number of unique peptides (#Pep) and number of PCS's (#PCS) for each protein in the sample replicates pH5A, pH5B, pH5C, pH7A, pH7B, pH7C, pH5p, and pH7p. Results of the fold change test, the 2 t-tests, and the SAM analysis are shown to the right of the table. The '-' sign indicates missing value (for abundance data) or insignificant change (for statistical testing). The table is in Microsoft Excel format. [file 1471-2105-9-187-S1.xls]

## Sheet: Table 2
Table 2 - Protein and peptide data for statistical significance analysis. The table shows the protein relative abundance, standard deviation (SD), number of unique peptides (#Pep) and number of PCS's (#PCS) for each protein in the sample replicates pH5A, pH5B, pH5C, pH7A, pH7B, pH7C, pH5p, and pH7p. Results of the fold change test, the two t-tests, and the SAM analysis are shown to the right of t…
protein	Protein relative abundance data																																								Fold change test for pH5p and pH7p			t-test for pH5p and pH7p				t-test based on biological triplicates
	pH5A					pH5B					pH5C					pH7A					pH7B					pH7C					pH5p					pH7p
	Rel abund	SD	#Pep	#PCS	CV	Rel abund	SD	#Pep	#PCS	CV	Rel abund	SD	#Pep	#PCS	CV	Rel abund	SD	#Pep	#PCS	CV	Rel abund	SD	#Pep	#PCS	CV	Rel abund	SD	#Pep	#PCS	CV	Rel abund	SD	#Pep	#PCS	CV	Rel abund	SD	#Pep	#PCS	CV	RpH5/pH7	>2-fold	>3-fold	RpH5/pH7	pValue	Log2RpH5/pH7	Log10pValue	RpH5/pH7,avg	pValue
MSMEG0001 DNA polymerase III, beta subunit (dnaN)	0.701923	0.0572797	5	12	0.0816039	0.473545	0.120301	5	7	0.254044	0.653043	0.094086	4	11	0.144073	1.28937	0.332737	3	12	0.258062	1.05946	0.173907	4	14	0.164147	0.99215	0.148451	4	10	0.149625	0.508427	0.0973496	6	29	0.191472	1.0763	0.136368	5	37	0.126701	0.472385	0.472385	-	0.472385	6.14931e-28	-1.08196	27.2112	0.547298	0.0113688
MSMEG0035 XYPPX repeat family	1.30064	0.0548403	1	3	0.042164	-	-	-	-	-	-	-	-	-	-	1.01349	0.112406	1	2	0.110909	-	-	-	-	-	-	-	-	-	-	1.1731	0.0494627	1	3	0.042164	0.900269	0.0998479	1	2	0.110909	1.30306	-	-	1.30306	0.0239283	0.381899	1.62109	-	-
MSMEG0219 dihydroxy-acid dehydratase (ilvD)	1.34378	0.206847	12	25	0.153929	1.26522	0.458262	5	6	0.362199	1.71224	0.360782	7	16	0.210708	1.16424	0.00894797	2	2	0.00768568	0.911447	0.0592614	2	2	0.065019	0.88122	0.216137	4	5	0.245271	1.0321	0.123214	10	38	0.119382	1.34967	0.401237	5	11	0.297285	0.764705	-	-	0.764705	8.14693e-05	-0.387025	4.08901	1.4614	0.0505505
MSMEG0230 O-acetylhomoserine/O-acetylserine sulfhydrylase family protein (cysD)	0.981621	0.11216	2	2	0.11426	1.15525	0.0137046	2	2	0.0118629	1.46689	0.452818	3	3	0.308694	1.89629	0.0433261	1	2	0.0228478	1.47501	0.280801	2	4	0.190372	1.88099	0.330803	5	8	0.175866	1.39027	0.389026	3	8	0.279821	1.88284	0.332591	5	14	0.176643	0.738389	-	-	0.738389	0.00509504	-0.437547	2.29285	0.686129	0.0500174
MSMEG0246 Phosphoenolpyruvate carboxykinase	8.07271	3.04706	4	6	0.377452	21.8844	9.9684	4	6	0.455502	6.00973	0.393934	2	4	0.0655493	45.7339	22.8604	3	4	0.499856	-	-	-	-	-	7.77841	1.64315	3	4	0.211245	9.59571	3.11869	7	14	0.325008	6.24492	1.32721	6	12	0.212526	1.53656	-	-	1.53656	0.0020562	0.619706	2.68693	0.448082	0.412069
MSMEG0306 conserved hypothetical protein	3.90464	3.46773	2	2	0.888105	-	-	-	-	-	0.7397	0	1	2	0	-	-	-	-	-	0.793606	0.0689023	1	2	0.0868218	-	-	-	-	-	3.67513	2.97431	2	3	0.809306	0.835806	0.060014	1	3	0.0718037	4.39711	4.39711	4.39711	4.39711	0.173652	2.13656	0.76032	-	-
MSMEG0365 fabG4 (fabG4)	1.55283	0.14276	9	32	0.0919353	0.754972	0.10943	7	19	0.144946	1	0.103626	8	34	0.103626	0.714742	0.0932164	3	11	0.13042	0.79217	0.0987451	4	14	0.124651	0.720242	0.121207	3	9	0.168286	1.06366	0.0842303	10	84	0.0791889	0.768695	0.100248	4	34	0.130414	1.38373	-	-	1.38373	9.24872e-32	0.468559	31.0339	1.48521	0.203599
MSMEG0366 fadA2 (fadA2)	1.49834	0.27091	4	13	0.180807	0.545594	0.0776863	3	9	0.142388	1.09266	0.331712	3	10	0.303583	0.387907	0.0616783	2	8	0.159003	0.439915	0.108668	3	8	0.24702	0.454759	0.000321632	2	3	0.000707258	1.19981	0.309825	4	32	0.258228	0.410936	0.0654193	3	20	0.159196	2.9197	2.9197	-	2.9197	3.17146e-15	1.54582	14.4987	2.44553	0.0893334
MSMEG0521 acyl-CoA dehydrogenase (acd-2)	3.76675	2.27793	3	3	0.604746	1.85906	1.2544	2	2	0.674749	0.785686	0.0190617	2	2	0.0242612	-	-	-	-	-	4.77927	0.664959	1	2	0.139134	3.9522	1.40925	3	4	0.356575	2.7033	1.30257	5	8	0.481844	4.25302	1.40747	3	6	0.330935	0.635619	-	-	0.635619	0.054567	-0.653765	1.26307	0.489532	0.152137
MSMEG0635 heme-binding lipoprotein, putative	0.306906	0.00840285	3	8	0.0273792	-	-	-	-	-	0.19125	0.0353884	3	5	0.185038	0.887306	0.155788	3	4	0.175574	-	-	-	-	-	0.748125	0.0622777	6	9	0.083245	0.243328	0.0173494	4	14	0.0713006	0.769468	0.0643131	8	13	0.0835813	0.316229	0.316229	0.316229	0.316229	5.93683e-21	-1.66096	20.2264	-	-
MSMEG0755 adenylosuccinate synthetase (purA)	0.824653	0.0906249	5	14	0.109895	0.606234	0.0196116	4	8	0.0323498	0.869398	0.0690504	6	11	0.0794232	1.21972	0.184265	2	3	0.151072	0.967237	0.228043	2	3	0.235767	1.05201	0.210583	2	2	0.200173	0.778935	0.0728282	6	35	0.0934971	1.03696	0.203761	2	8	0.196497	0.751169	-	-	0.751169	2.70422e-07	-0.412791	6.56796	0.710192	0.0467247
MSMEG0763 O-succinylhomoserine sulfhydrylase (metZ)	0.526465	0.0134572	2	7	0.0255615	1.02584	0.28193	4	7	0.274829	0.604124	0.0539908	2	7	0.0893703	0.857273	0.0709447	2	5	0.0827562	0.546209	0.0540202	2	5	0.0989002	0.491205	0.0750758	2	4	0.15284	0.987446	0.297312	4	21	0.301092	0.61043	0.0066356	2	14	0.0108704	1.61762	-	-	1.61762	4.19743e-05	0.693876	4.37702	1.13814	0.673887
MSMEG0772 F420-dependent glucose-6-phosphate dehydrogenase (mer-2)	1.16852	0.0969474	7	20	0.0829658	0.687695	0.00114205	3	14	0.00166069	1.01417	0.0517619	6	17	0.0510387	0.233466	0.0590496	2	6	0.252927	0.368982	0.00490792	1	3	0.0133012	0.351227	0.0461335	3	6	0.131349	1.34013	0.231927	9	57	0.173063	0.283789	0.0447381	4	17	0.157646	4.72228	4.72228	4.72228	4.72228	3.38056e-29	2.23948	28.471	3.00982	0.0124713
MSMEG0829 copper/zinc superoxide dismutase (sodC)	0.319043	0.000791707	1	3	0.0024815	0.296958	0.00462468	1	3	0.0155735	0.404472	0.0328117	1	2	0.0811224	0.198324	0.00528049	1	3	0.0266256	0.158142	0.00939067	1	3	0.0593812	0.184445	0.000159248	1	2	0.000863389	0.289478	0.00122449	1	5	0.00422998	0.177728	0.00753177	1	9	0.0423781	1.62877	-	-	1.62877	4.7842e-13	0.70378	12.3202	1.88658	0.0101165
MSMEG0873 60 kd chaperonin , fragment	1.79295	0.0616352	16	50	0.0343764	2.55136	0.172099	17	50	0.067454	1.58893	0.0418627	13	38	0.0263464	1.31497	0.0425341	13	45	0.0323461	2.32029	0.191691	15	47	0.0826153	1.55652	0.103319	20	58	0.066378	1.8298	0.0585578	18	135	0.0320024	1.89545	0.151813	24	163	0.080093	0.965362	-	-	0.965362	3.32093e-06	-0.0508586	5.47874	1.14282	0.588977
MSMEG0894 aldehyde dehydrogenase family protein	0.81843	0.220605	4	5	0.269547	0.557597	0.162879	4	5	0.292109	0.421665	0.266065	2	3	0.630987	-	-	-	-	-	-	-	-	-	-	-	-	-	-	-	0.693757	0.16229	5	13	0.233928	0.679822	0.215636	2	2	0.317195	1.0205	-	-	1.0205	0.914199	0.0292735	0.0389592	-	-
MSMEG0897 dihydrolipoamide dehydrogenase (lpdA)	0.892957	0.0486256	10	32	0.0544546	0.589208	0.0202597	10	33	0.0343847	0.743538	0.029753	11	38	0.0400154	0.950755	0.0525515	12	43	0.0552734	0.729621	0.050043	10	40	0.0685877	0.7333	0.0405497	12	49	0.0552976	0.735935	0.0379614	16	125	0.0515826	0.761467	0.0417839	12	133	0.054873	0.96647	-	-	0.96647	5.82203e-07	-0.0492027	6.23493	0.922122	0.612318
MSMEG0904 isocitrate lyase (aceA)	5.65293	2.05641	6	12	0.363778	6.47577	2.07217	9	17	0.319988	8.59217	2.76001	6	10	0.321224	171.468	36.9011	13	31	0.215207	68.9809	19.949	10	21	0.289196	73.3183	15.278	12	24	0.208379	5.39101	1.72184	10	39	0.319391	83.7145	12.9857	16	73	0.155119	0.0643976	0.0643976	0.0643976	0.0643976	2.14909e-64	-3.95685	63.6677	0.0660391	0.0433246
MSMEG0906 methoxy mycolic acid synthase 1 (umaA1)	-	-	-	-	-	1.94789	0.806575	4	5	0.414077	1.99559	0.153112	2	2	0.076725	-	-	-	-	-	0.853769	0.0241133	1	2	0.0282433	1.02463	0.0421736	1	2	0.04116	1.65996	0.583158	4	7	0.351308	0.946574	0.0551927	1	4	0.0583079	1.75365	-	-	1.75365	0.0408875	0.810365	1.38841	-	-
MSMEG0959 glutamate-1-semialdehyde-2,1-aminomutase (hemL)	5.60762	1.25242	4	6	0.223343	4.33781	0.764013	6	8	0.176129	4.74857	1.61771	7	10	0.340672	-	-	-	-	-	-	-	-	-	-	1.81054	0.040616	1	2	0.0224331	3.9939	0.960146	7	24	0.240403	1.62584	0.182831	1	3	0.112453	2.45652	2.45652	-	2.45652	0.00030187	1.29661	3.52018	-	-
MSMEG1015 probable electron transfer oxidoreductase, putative	1.08936	0.0878914	7	13	0.0806814	1.08666	0.184199	6	14	0.169509	1.09747	0.0705797	8	14	0.0643111	1.01587	0.131374	3	17	0.129322	0.806155	0.0590768	3	14	0.0732822	0.929429	0.135493	5	13	0.145781	1.14833	0.0955911	10	44	0.0832432	0.957206	0.137384	5	46	0.143526	1.19967	-	-	1.19967	2.63997e-11	0.262643	10.5784	1.18973	0.0461313
MSMEG1024 oxidoreductase, zinc-binding (adhA)	50.8105	17.7179	10	15	0.348705	8.48503	2.26037	9	14	0.266395	14.4124	3.56006	10	17	0.247014	0.699758	0.0397558	2	3	0.0568136	0.643022	0.052869	2	2	0.0822196	0.664235	0.0699121	2	4	0.105252	8.30748	1.67103	10	28	0.201147	0.648406	0.0521584	2	9	0.080441	12.8122	12.8122	12.8122	12.8122	1.50088e-15	3.67944	14.8237	36.7252	0.145172
MSMEG1036 conserved hypothetical protein	2.14578	0.676757	2	2	0.31539	7.60704	3.58495	3	5	0.471268	12.2779	7.86691	3	4	0.640738	-	-	-	-	-	3.15134	0.452958	1	3	0.143735	1.81206	1.17829	2	2	0.650248	3.38624	0.83104	4	6	0.245417	1.87813	1.23152	2	5	0.655719	1.80299	-	-	1.80299	0.038508	0.85039	1.41445	2.95908	0.292033
MSMEG1257 hypothetical protein	0.448216	0.0634905	3	7	0.141652	0.581737	0.0463451	4	6	0.0796668	0.639745	0.089348	4	5	0.139662	0.530511	0.0113038	1	2	0.0213074	-	-	-	-	-	1.31722	0.577547	3	4	0.438459	0.593661	0.0556379	7	19	0.0937199	1.3424	0.590271	3	7	0.439714	0.442239	0.442239	-	0.442239	7.84954e-06	-1.1771	5.10516	0.602432	0.311118
MSMEG1338 transcription antitermination protein NusG CC3205	1.34064	0.212515	2	3	0.158517	0.941233	0.272079	3	3	0.289066	0.950519	0.19436	5	5	0.204478	-	-	-	-	-	-	-	-	-	-	1.30218	0.0743937	1	2	0.0571299	0.990055	0.145973	7	11	0.14744	1.32854	0.0758996	1	2	0.0571299	0.745218	-	-	0.745218	0.00971742	-0.424266	2.01245	0.827429	-
MSMEG1396 translation elongation factor G (fusA)	0.928404	0.0977767	4	7	0.105317	-	-	-	-	-	1.7585	0.179453	3	3	0.102049	-	-	-	-	-	-	-	-	-	-	4.88175	4.67338	2	2	0.957317	1.07736	0.150328	5	11	0.139534	4.98057	4.76799	2	2	0.957317	0.216313	0.216313	0.216313	0.216313	0.00484432	-2.20881	2.31477	-	-
MSMEG1397 translation elongation factor Tu (tuf)	0.606143	0.0109456	27	83	0.0180577	0.864179	0.031347	24	71	0.0362737	0.820583	0.0218425	28	90	0.0266182	0.884027	0.0198735	20	89	0.0224807	1.12893	0.0546695	24	106	0.048426	0.940663	0.0441528	25	100	0.046938	0.711841	0.0197845	30	248	0.0277935	1.00091	0.0453084	28	324	0.0452674	0.711196	-	-	0.711196	1e-199	0.0452674	199	0.775627	0.112179
MSMEG1415 ferredoxin reductase	1.20785	0.723297	4	5	0.598829	1.0692	0.424577	3	3	0.397098	0.916708	0.174282	2	5	0.190117	-	-	-	-	-	0.969652	0.189852	2	2	0.195794	-	-	-	-	-	1.28536	0.488277	5	13	0.379876	0.96285	0.18852	2	2	0.195794	1.33495	-	-	1.33495	0.384732	0.416786	0.414842	-	-
MSMEG1437 ribosomal protein L2 (rplB)	0.748244	0.00884534	2	10	0.0118215	0.882668	0.156007	5	12	0.176745	1.01315	0.154089	7	19	0.152089	1.03787	0.0229887	1	5	0.0221499	1.06828	0.0454605	1	4	0.0425548	0.884517	0.0175054	1	4	0.0197909	0.860753	0.105982	6	40	0.123127	0.958649	0.0254258	1	13	0.0265225	0.897881	-	-	0.897881	0.00187647	-0.155404	2.72666	0.884106	0.292109
MSMEG1440 rpsC (rpsC)	0.642695	0.15944	3	7	0.248081	1.08184	0.274588	6	8	0.253816	0.697605	0.0586057	4	11	0.0840099	0.714192	0.000943495	1	4	0.00132107	0.673536	0.00513328	1	3	0.0076214	-	-	-	-	-	1.06474	0.279265	6	26	0.262286	0.650005	0.00601478	1	8	0.00925344	1.63804	-	-	1.63804	0.000225843	0.711974	3.64619	1.1636	0.570992
MSMEG1497 methylmalonate-semialdehyde dehydrogenase (mmsA)	1.60496	0.694556	2	7	0.432756	1.2726	0.530765	2	7	0.417071	0.794711	0.0324495	2	7	0.0408318	-	-	-	-	-	5.29155	1.64438	1	3	0.310756	-	-	-	-	-	1.15859	0.375856	2	21	0.324409	5.25443	1.63285	1	3	0.310756	0.220497	0.220497	0.220497	0.220497	2.47056e-10	-2.18117	9.60721	-	-
MSMEG1523 DNA-directed RNA polymerase, alpha subunit	0.893857	0.0301165	12	32	0.0336927	0.923686	0.0433666	12	41	0.0469495	0.920772	0.0320766	12	48	0.0348366	1.29095	0.099277	11	58	0.0769021	1.2377	0.190602	11	54	0.153997	1.33292	0.184175	12	37	0.138174	0.868539	0.0324042	13	136	0.0373088	1.14737	0.09761	12	152	0.085073	0.756985	-	-	0.756985	7.81402e-96	-0.401664	95.1071	0.709119	0.000211621
MSMEG1571 glutamate decarboxylase	1.17803	0.0733246	11	29	0.0622433	0.479372	0.029341	9	19	0.0612072	0.608629	0.0539949	5	16	0.0887156	0.504367	0.0450101	2	5	0.0892408	0.439445	0.0241651	2	6	0.0549899	0.460013	0.0392183	2	5	0.0852546	0.927481	0.0883245	12	69	0.0952305	0.452549	0.0378859	2	16	0.0837167	2.04946	2.04946	-	2.04946	6.08712e-35	1.03525	34.2156	1.61418	0.253129
MSMEG1581 KCS	1.91617	0.326481	12	35	0.170382	2.16902	0.273082	15	25	0.125901	1.49894	0.187602	11	23	0.125156	1.41326	0.157597	6	12	0.111513	4.29841	1.2972	10	23	0.301785	1.75839	0.426856	10	20	0.242754	1.91479	0.236799	16	85	0.123668	2.11588	0.410796	11	52	0.19415	0.904964	-	-	0.904964	0.000391886	-0.144068	3.40684	0.747534	0.536301
MSMEG1600 inosine-5-monophosphate dehydrogenase (guaB)	1.60707	0.186717	10	16	0.116185	1.90205	0.479043	7	11	0.251857	2.15558	0.438183	6	12	0.203278	0.925285	0.24089	3	4	0.260341	0.404569	0.00588981	2	3	0.0145582	0.835286	0.208747	3	8	0.249911	1.51778	0.190236	11	41	0.125338	0.701064	0.149407	3	15	0.213114	2.16497	2.16497	-	2.16497	6.80254e-21	1.11435	20.1673	2.61632	0.00665898
MSMEG1601 IMP dehydrogenase family protein	0.582506	0.113035	4	5	0.19405	0.74597	0.19939	5	7	0.26729	0.706685	0.157311	4	8	0.222604	0.421727	0.0440846	3	7	0.104533	0.55074	0.131059	3	10	0.237969	0.464678	0.102822	3	6	0.221276	0.709648	0.105556	6	21	0.148744	0.460178	0.0925829	5	24	0.201189	1.54212	-	-	1.54212	1.11093e-10	0.624912	9.95431	1.41611	0.0327084
MSMEG1608 GMP synthase (guaA)	1.33462	0.12708	6	9	0.0952178	1.30442	0.193249	4	6	0.148149	1.37343	0.124003	3	4	0.0902877	0.604076	0.162255	3	3	0.2686	-	-	-	-	-	-	-	-	-	-	1.1768	0.125733	6	18	0.106843	0.598431	0.186287	3	4	0.311292	1.96648	-	-	1.96648	2.25104e-07	0.975619	6.64762	-	-
MSMEG1651 metC (metC)	1.49504	0.118093	9	19	0.0789897	1.65887	0.288672	8	14	0.174018	1.71934	0.0862989	8	20	0.0501932	1.67983	0.043699	5	17	0.026014	2.1467	0.40025	7	22	0.18645	2.86187	0.708017	9	21	0.247397	1.55394	0.129141	9	55	0.0831053	2.83494	0.652394	9	64	0.230126	0.54814	-	-	0.54814	1.77457e-27	-0.867385	26.7509	0.728612	0.159101
MSMEG1660 aminotransferase, class III	0.959927	0.115995	6	9	0.120837	1.15683	0.235695	3	4	0.203742	1.20637	0.118956	4	6	0.0986073	-	-	-	-	-	-	-	-	-	-	-	-	-	-	-	1.08308	0.114871	7	20	0.10606	0.999093	0.674163	2	2	0.674775	1.08406	-	-	1.08406	0.553217	0.116451	0.257105	-	-
MSMEG1662 aldehyde dehydrogenase family protein	1.39362	0.475924	5	7	0.341503	1.60806	0.1927	6	9	0.119834	1.98624	0.263539	4	7	0.132682	-	-	-	-	-	1.81321	0.327476	2	2	0.180605	1.24831	0.0178759	1	2	0.01432	1.43552	0.281072	8	23	0.195797	1.73307	0.392597	2	5	0.226532	0.82831	-	-	0.82831	0.05561	-0.271757	1.25485	1.08615	0.696632
MSMEG1667 succinate dehydrogenase, flavoprotein subunit (sdhA)	3.23117	0.815559	7	12	0.252404	2.26773	0.633064	6	10	0.279162	2.43743	1.4723	3	5	0.604038	25.0941	1.01502	3	3	0.0404484	-	-	-	-	-	26.3983	9.37534	4	6	0.355149	2.69951	0.805399	7	28	0.29835	21.7916	6.36435	5	7	0.292055	0.123878	0.123878	0.123878	0.123878	3.56338e-17	-3.013	16.4481	0.102751	4.23278e-05
MSMEG1673 adenosine deaminase (add)	1.86366	0.0841269	2	5	0.0451407	2.11422	1.02831	3	5	0.486376	2.15049	0.880726	3	6	0.409547	0.337644	0.0149355	1	2	0.0442343	-	-	-	-	-	-	-	-	-	-	1.42991	0.0580008	2	14	0.0405626	0.249228	0.0423272	1	3	0.169834	5.73736	5.73736	5.73736	5.73736	1.99263e-15	2.52039	14.7006	-	-
MSMEG1676 amiB (amiB)	-	-	-	-	-	-	-	-	-	-	0.0490322	0.0153127	3	3	0.312298	0.744923	0.0575372	2	5	0.0772392	0.871115	0.255974	2	8	0.293846	3.32184	2.74961	2	6	0.827736	0.0464555	0.014508	3	3	0.312298	1.65754	1.00012	3	19	0.603373	0.0280268	0.0280268	0.0280268	0.0280268	0.0128114	-5.15705	1.8924	-	-
MSMEG1679 monooxygenase, putative	1.3569	0.264309	4	7	0.194789	2.17724	0.210585	5	7	0.0967209	1.68342	0.165297	5	10	0.0981915	98.2821	40.4389	10	25	0.411458	36.0229	8.41983	9	25	0.233736	130.456	54.6793	9	16	0.41914	2.04703	0.376081	6	27	0.18372	31.2276	6.57511	10	65	0.210555	0.0655519	0.0655519	0.0655519	0.0655519	2.06118e-39	-3.93122	38.6859	0.0197067	0.0354872
MSMEG1680 cytosine/purine/uracil/thiamine/allantoin permease family protein	0.016192	0.0155834	2	3	0.962412	0.00758052	0.0034181	1	4	0.450905	0.0115405	8.02617e-05	1	2	0.00695481	0.066357	0.0440734	1	2	0.664187	-	-	-	-	-	-	-	-	-	-	0.0177971	0.0108625	2	10	0.610352	0.127202	0.0615416	1	3	0.483808	0.139911	0.139911	0.139911	0.139911	9.85476e-05	-2.83741	4.00635	-	-
MSMEG1709 L-ribulokinase (araB)	0.0729685	0.0362965	3	3	0.497427	0.0775666	0.0201645	2	3	0.259963	0.168759	0.0971331	3	3	0.575571	-	-	-	-	-	-	-	-	-	-	-	-	-	-	-	0.086202	0.0452213	3	9	0.524596	0.553919	0.0330658	1	2	0.0596942	0.155622	0.155622	0.155622	0.155622	2.65635e-07	-2.68388	6.57571	-	-
MSMEG1731 alpha keto acid dehydrogenase complex, E3 component, lipoamide dehydr	0.873959	0.118934	5	8	0.136086	0.981193	0.1738	6	11	0.177131	0.847094	0.0741061	3	3	0.0874827	-	-	-	-	-	-	-	-	-	-	-	-	-	-	-	0.963891	0.220905	6	24	0.229181	0.960705	0.0336562	1	2	0.0350328	1.00332	-	-	1.00332	0.984205	0.00477595	0.00691463	-	-
MSMEG1759 aldB (aldB)	-	-	-	-	-	-	-	-	-	-	-	-	-	-	-	-	-	-	-	-	2.01638	1.24394	2	2	0.616917	1.05798	0.146483	3	3	0.138455	0.0152415	0.00799636	1	2	0.524643	1.40209	0.416099	3	6	0.29677	0.0108705	0.0108705	0.0108705	0.0108705	0.00423062	-6.52343	2.3736	-	-
MSMEG1807 biotin carboxylase/biotin carboxyl carrier protein	1.52527	0.190011	15	50	0.124575	1.29416	0.219239	10	35	0.169406	1.60004	0.102447	13	50	0.0640276	1.7944	0.12142	11	40	0.0676663	1.43326	0.218148	11	36	0.152204	1.52563	0.194403	16	38	0.127425	1.63832	0.18991	17	147	0.115917	1.73217	0.207987	17	120	0.120073	0.94582	-	-	0.94582	0.000149191	-0.080363	3.82626	0.929771	0.47752
MSMEG1812 propionyl-CoA carboxylase, beta subunit (accD5)	1.26196	0.0673751	9	24	0.0533894	1.78857	0.139345	6	17	0.0779085	1.31418	0.0564174	6	22	0.0429297	1.88531	0.160562	6	21	0.0851647	1.64373	0.51839	3	10	0.315375	1.4392	0.152566	8	16	0.106008	1.28582	0.0715827	8	58	0.055671	1.3869	0.113955	7	40	0.0821656	0.927118	-	-	0.927118	4.97882e-07	-0.109175	6.30287	0.878524	0.395146
MSMEG1842 adenosylhomocysteinase (ahcY)	0.99069	0.0531079	11	27	0.053607	0.967714	0.047315	10	30	0.0488936	0.938442	0.0416294	10	28	0.0443601	1.45348	0.218884	10	29	0.150593	1.61623	0.186662	10	28	0.115492	1.70404	0.178798	11	18	0.104926	0.920507	0.0458259	11	87	0.0497833	2.05042	0.298412	15	89	0.145537	0.448936	0.448936	-	0.448936	1.62955e-80	-1.15542	79.7879	0.606828	0.00112546
MSMEG1843 adenosylhomocysteinase	0.925107	0.159758	2	9	0.172691	0.795122	0.162631	2	8	0.204536	0.839709	0.0947077	3	10	0.112786	1.09054	0.0570923	2	8	0.0523524	1.0995	0.0499088	3	9	0.0453924	1.45143	0.324136	4	8	0.223322	0.798175	0.0923969	3	26	0.11576	1.42892	0.335074	4	25	0.234494	0.558585	-	-	0.558585	2.56617e-12	-0.84015	11.5907	0.702997	0.0446226
MSMEG2283 pyruvate dehydrogenase	0.412942	0.0349828	4	9	0.084716	-	-	-	-	-	0.224149	0.0392366	3	6	0.175047	0.686007	0.00579963	1	3	0.00845419	0.374805	0.00524918	1	2	0.0140051	0.467204	0.0225083	1	4	0.0481765	0.307325	0.029117	4	16	0.0947432	0.497678	0.0313241	1	9	0.0629404	0.617518	-	-	0.617518	1.55707e-13	-0.695447	12.8077	0.62541	0.261708
MSMEG2351 electron transfer flavoprotein, alpha subunit (etfA)	0.431837	0.0198531	4	13	0.0459736	0.623239	0.083415	6	15	0.133841	0.430018	0.0183304	5	17	0.0426271	0.366063	0.000163019	1	2	0.00044533	-	-	-	-	-	0.551325	0.17559	2	4	0.318487	0.444617	0.0235358	6	44	0.052935	0.354254	0.0290872	2	5	0.0821083	1.25508	-	-	1.25508	2.93662e-10	0.327777	9.53215	1.07922	0.758214
MSMEG2364 glutamyl-tRNA(Gln) amidotransferase subunit A (gatA)	2.09318	0.973087	4	8	0.464884	1.86202	0.677986	5	10	0.364113	1.65602	0.493381	5	9	0.297933	1.84635	0.163162	2	2	0.0883702	-	-	-	-	-	1.11347	0.04238	1	2	0.0380612	2.01102	0.593238	6	27	0.294993	1.50941	0.275597	2	5	0.182586	1.33232	-	-	1.33232	0.0763926	0.41394	1.11695	1.26387	0.307105
MSMEG2366 glutamyl-tRNA(Gln) amidotransferase, B subunit (gatB)	2.3198	0.514284	6	10	0.221694	3.43066	0.752218	9	11	0.219263	2.79354	0.585781	7	10	0.209692	-	-	-	-	-	7.03103	3.71137	2	2	0.527856	2.057	0.558713	3	5	0.271615	2.87711	0.517043	9	29	0.179709	4.4547	2.1019	4	7	0.471839	0.64586	-	-	0.64586	0.000665189	-0.630707	3.17706	0.626758	0.437753
MSMEG2373 ketol-acid reductoisomerase (ilvC)	0.754149	0.0482776	9	24	0.064016	1.15223	0.108099	14	32	0.0938177	1.08012	0.0711909	10	21	0.0659105	0.838502	0.0731556	9	28	0.0872455	0.941937	0.11019	6	19	0.116982	0.79031	0.0627801	11	27	0.0794373	1.02091	0.100088	15	91	0.0980379	0.815016	0.056594	15	77	0.0694391	1.25262	-	-	1.25262	1.72859e-35	0.324951	34.7623	1.16172	0.347706
MSMEG2377 D-3-phosphoglycerate dehydrogenase (serA)	0.554925	0.0620704	10	24	0.111854	1.00413	0.0737932	10	17	0.07349	0.875708	0.0542527	10	23	0.061953	0.424216	0.0195157	8	24	0.0460041	0.649325	0.0542159	7	28	0.0834959	0.477907	0.0313673	10	24	0.0656348	0.7595	0.0345063	10	52	0.045433	0.501247	0.0375954	10	76	0.0750037	1.51522	-	-	1.51522	9.14866e-73	0.599528	72.0386	1.56935	0.120851
MSMEG2382 glutamyl-tRNA synthetase (gltX)	1.60902	0.483513	6	12	0.300501	2.01377	0.566143	6	10	0.281136	2.86844	0.842272	7	13	0.293634	0.735808	0.0139366	1	3	0.0189405	0.65786	0.0219485	1	3	0.0333635	-	-	-	-	-	2.17688	0.532607	8	37	0.244665	0.653425	0.0125327	1	6	0.0191801	3.3315	3.3315	3.3315	3.3315	2.031e-08	1.73617	7.69229	3.10511	0.0551958
MSMEG2386 3-isopropylmalate dehydratase, large subunit (leuC)	1.02919	0.171729	4	6	0.166858	0.972123	0.108416	4	7	0.111525	-	-	-	-	-	0.819326	0.0729996	1	2	0.0890972	-	-	-	-	-	1.71581	0.217913	1	2	0.127002	0.981468	0.0984488	5	14	0.100308	1.23917	0.280686	1	4	0.226512	0.792036	-	-	0.792036	0.00812541	-0.336361	2.09015	-	-
MSMEG2388 histone-like protein	0.203073	0.00118447	2	2	0.00583272	0.262485	7.47386e-05	1	2	0.000284734	-	-	-	-	-	0.142686	0.0178984	1	2	0.12544	-	-	-	-	-	-	-	-	-	-	0.206315	0.0220868	2	5	0.107054	0.115107	0.0142351	1	3	0.123669	1.79237	-	-	1.79237	0.000744429	0.841868	3.12818	-	-
MSMEG2446 4-aminobutyrate aminotransferase (goaG)	7.33366	4.25424	3	4	0.580098	4.8123	1.76901	3	3	0.367602	5.44037	1.87943	3	3	0.345459	6.80693	1.45526	4	6	0.213791	6.03021	1.91337	4	9	0.317297	9.20848	4.77267	3	6	0.518291	5.4238	2.42635	3	10	0.447352	7.6857	2.0855	5	23	0.271348	0.7057	-	-	0.7057	0.0104296	-0.502873	1.98173	0.797724	0.290157
MSMEG2522 ribosomal protein S2 (rpsB)	0.422372	0.0207941	3	11	0.0492317	0.727197	0.122891	5	11	0.168993	0.478589	0.0778988	5	11	0.162768	0.362382	0.168333	3	4	0.464516	0.312339	0.00251775	2	3	0.00806097	0.467556	0.112119	3	8	0.239798	0.573908	0.121134	7	33	0.211068	0.377631	0.107905	4	14	0.285743	1.51976	-	-	1.51976	4.13703e-06	0.603845	5.38331	1.42536	0.195172
MSMEG2581 1-hydroxy-2-methyl-2-(E)-butenyl 4-diphosphate synthase (ispG)	1.11058	0.0595572	1	2	0.0536271	1.14207	0.0255627	3	7	0.0223828	1.03125	0.0911522	2	3	0.0883903	-	-	-	-	-	-	-	-	-	-	-	-	-	-	-	0.910723	0.170902	4	13	0.187655	1.09485	0.0441128	1	3	0.0402911	0.831823	-	-	0.831823	0.0923202	-0.265651	1.0347	-	-
MSMEG2614 malate:quinone-oxidoreductase (mqo)	1.42815	0.226848	4	13	0.15884	1.62286	0.224779	4	6	0.138508	1.8187	0.299757	6	9	0.164819	1.79887	0.578053	2	3	0.321342	1.43792	0.27873	2	3	0.193842	3.21954	0.0848186	2	3	0.026345	1.64325	0.227733	6	27	0.138587	2.3849	0.494069	3	9	0.207166	0.689023	-	-	0.689023	4.97792e-07	-0.537376	6.30295	0.754254	0.394864
MSMEG2725 recA protein (recA)	-	-	-	-	-	3.33508	1.37298	2	2	0.411679	-	-	-	-	-	2.16282	0.0325068	1	4	0.0150298	1.65618	0.0315283	1	4	0.0190367	1.99669	0.253273	1	2	0.126847	3.41655	1.30126	2	3	0.380871	1.79038	0.0792115	1	11	0.0442428	1.90828	-	-	1.90828	0.000553981	0.932273	3.25651	-	-
MSMEG2734 Domain of Unknown Function (DUF349) family	0.930334	0.122631	4	14	0.131813	0.688348	0.105192	3	8	0.152818	0.976085	0.142571	5	15	0.146064	1.03525	0.0164833	1	3	0.0159221	-	-	-	-	-	-	-	-	-	-	0.840978	0.108602	6	37	0.129138	0.874129	0.0408776	1	4	0.0467639	0.962076	-	-	0.962076	0.551916	-0.0557768	0.258127	-	-
MSMEG2988.1 histidyl-tRNA synthetase (hisS)	1.04614	0.278827	4	9	0.266529	0.973463	0.236115	3	10	0.242552	0.680994	0.119583	5	10	0.1756	0.650976	0.0280009	1	2	0.0430138	0.546988	0.00695956	1	3	0.0127234	0.568621	0.00486811	1	3	0.00856124	0.684352	0.109036	6	28	0.159327	0.565793	0.00934719	1	8	0.0165205	1.20954	-	-	1.20954	0.00452115	0.274463	2.34475	1.52871	0.055005
MSMEG2994 urea/short-chain amide ABC transporter, periplasmic urea/short-chain	0.0167322	0.00458555	10	21	0.274056	0.0133097	0.00463726	7	15	0.348412	0.0232583	0.0080606	9	19	0.346569	0.0693415	0.0406976	10	23	0.586915	0.0410388	0.0231453	8	21	0.563986	0.0209938	0.00798716	6	11	0.380454	0.0208723	0.00491586	12	62	0.23552	0.0430438	0.0220303	10	58	0.51181	0.484909	0.484909	-	0.484909	4.08398e-12	-1.04421	11.3889	0.405713	0.143418
MSMEG3066 S-adenosylmethionine synthetase (metK)	1.38847	0.0614355	15	51	0.0442469	1.25059	0.0761535	14	34	0.0608938	1.48707	0.081735	17	48	0.0549639	1.75026	0.177453	11	40	0.101387	1.75868	0.232007	15	44	0.131921	1.42758	0.138562	14	36	0.0970607	1.37564	0.0805921	21	141	0.0585851	1.69397	0.164929	18	122	0.0973625	0.812081	-	-	0.812081	1.35117e-55	-0.300304	54.8693	0.835838	0.103911
MSMEG3082 3,4-dihydrox	2.54164	1.07938	5	6	0.424678	2.48849	1.03399	6	11	0.415511	1.40246	0.40833	4	7	0.291152	4.37579	0.646006	1	2	0.147632	5.96704	3.08109	1	3	0.516352	3.03151	0.441456	1	3	0.145622	1.79474	0.62393	7	22	0.347644	3.0601	0.359059	1	7	0.117336	0.586497	-	-	0.586497	2.55753e-05	-0.769805	4.59218	0.480965	0.0668612
MSMEG3093 glyceraldehyde-3-phosphate dehydrogenase, type I (gap)	0.721868	0.0158274	11	59	0.0219256	0.55038	0.01613	13	57	0.0293071	0.652264	0.0203896	12	56	0.0312597	0.377253	0.017941	11	60	0.0475569	0.268887	0.0139174	12	58	0.0517594	0.403327	0.0172523	11	51	0.042775	0.638974	0.0187571	16	183	0.029355	0.359342	0.0204101	14	184	0.0567984	1.77818	-	-	1.77818	1e-199	0.0567984	199	1.8338	0.0107009
MSMEG3094 phosphoglycerate kinase (pgk)	0.783007	0.0126862	11	35	0.016202	0.698187	0.0302753	15	54	0.0433627	0.705094	0.0291898	13	48	0.0413985	0.853963	0.0282849	12	49	0.0331219	0.735891	0.0610628	14	54	0.0829781	0.635606	0.0357977	13	36	0.0563206	0.728458	0.0191843	13	128	0.0263355	0.690235	0.0319829	14	140	0.0463363	1.05538	-	-	1.05538	7.0051e-26	0.077758	25.1546	0.982398	0.858544
MSMEG3111 glucose-6-phosphate 1-dehydrogenase (zwf)	0.962033	0.185331	5	9	0.192645	1.01004	0.144638	6	10	0.1432	1.16119	0.171761	6	12	0.147919	-	-	-	-	-	-	-	-	-	-	1.47061	0.284848	2	2	0.193694	0.947799	0.125897	8	31	0.13283	1.50038	0.290615	2	2	0.193694	0.631705	-	-	0.631705	3.47232e-06	-0.662677	5.45938	-	-
MSMEG3112 transaldolase (tal)	1.02246	0.0324844	6	26	0.0317708	0.897299	0.115816	10	32	0.129072	0.983457	0.0340293	6	27	0.0346017	2.69197	0.389363	10	29	0.144638	1.47502	0.299927	7	24	0.203337	1.35324	0.19358	10	21	0.143049	0.739624	0.0843011	10	88	0.113978	1.66011	0.201332	11	75	0.121276	0.445527	0.445527	-	0.445527	4.68375e-84	-1.16641	83.3294	0.525922	0.111771
MSMEG3132 Uncharacterized protein family (UPF0051) family	-	-	-	-	-	11.9318	8.46099	3	4	0.709113	-	-	-	-	-	-	-	-	-	-	-	-	-	-	-	-	-	-	-	-	11.894	8.51462	3	5	0.715876	7.39366	4.10309	2	3	0.554947	1.60867	-	-	1.60867	0.433608	0.68587	0.362903	-	-
MSMEG3155 ATPase, MoxR family (moxR)	0.829191	0.0895651	5	14	0.108015	0.853431	0.163322	6	13	0.191371	0.926156	0.122368	5	14	0.132125	0.854893	0.0449051	2	6	0.0525272	0.757907	0.09631	3	11	0.127074	0.785908	0.0945992	2	8	0.120369	0.756754	0.12246	6	40	0.161823	0.74222	0.0838135	3	25	0.112923	1.01958	-	-	1.01958	0.604	0.0279776	0.218963	1.08758	0.162682
MSMEG3163 Membrane protease subunits, stomatin/prohibitin homologs	-	-	-	-	-	0.768523	0.081979	1	3	0.106671	0.650689	0.0497256	1	2	0.0764199	-	-	-	-	-	-	-	-	-	-	1.24246	0.171069	1	2	0.137686	0.708667	0.0625889	1	5	0.0883192	1.26761	0.174532	1	2	0.137686	0.559059	-	-	0.559059	0.000944264	-0.838927	3.02491	-	-
MSMEG3166 methylmalonyl-CoA mutase, small subunit (mutA)	0.966863	0.108246	3	4	0.111956	0.997594	0.0701533	1	2	0.0703225	0.469949	0.0151528	1	4	0.0322435	3.63799	0.568851	1	2	0.156364	8.72906	6.26552	2	5	0.717777	2.85844	0.685329	3	6	0.239757	0.763801	0.0239461	3	10	0.0313512	3.1411	0.595716	3	12	0.189652	0.243164	0.243164	0.243164	0.243164	6.05574e-11	-2.04	10.2178	0.15989	0.0823627
MSMEG3237 pyruvate kinase (pyk)	0.618213	0.0255003	17	54	0.0412484	0.40398	0.0183979	13	46	0.0455416	0.504241	0.0159534	12	38	0.0316384	0.663574	0.0425966	12	37	0.0641927	0.425919	0.0370191	13	43	0.0869158	0.424697	0.0223472	15	47	0.052619	0.489486	0.0242615	17	147	0.0495653	0.489122	0.0309182	18	143	0.0632116	1.00075	-	-	1.00075	0.910965	0.00107533	0.0404983	1.00809	0.969611
MSMEG3245 glutamine ABC transporter, periplasmic glutamine-binding protein (gln	0.147014	0.000338697	2	5	0.00230384	0.189107	0.00294828	1	4	0.0155906	0.159579	0.0060046	3	6	0.0376277	0.324688	0.0329948	1	2	0.10162	-	-	-	-	-	-	-	-	-	-	0.153612	0.00167703	3	16	0.0109173	0.287084	0.0195693	1	3	0.0681659	0.535077	-	-	0.535077	2.39216e-16	-0.902181	15.6212	-	-
MSMEG3258 branched-chain amino acid ABC transporter, periplasmic amino acid-bin	0.353809	0.00921578	10	28	0.0260473	0.285066	0.0168841	10	28	0.0592289	0.303546	0.014209	11	30	0.04681	0.696827	0.0955871	9	28	0.137175	0.469727	0.0578829	8	22	0.123227	0.49771	0.0819636	8	22	0.164681	0.290312	0.0137735	14	93	0.0474436	0.529075	0.0576281	10	75	0.108922	0.548717	-	-	0.548717	6.9457e-85	-0.865866	84.1583	0.566269	0.031834
MSMEG3269 xylulokinase (xylB)	1.65714	0.260644	4	6	0.157285	0.783521	0.213959	4	5	0.273073	1.10676	0.181398	6	9	0.1639	-	-	-	-	-	-	-	-	-	-	-	-	-	-	-	1.16613	0.185057	8	20	0.158694	1.50216	0.246742	1	2	0.164258	0.776298	-	-	0.776298	0.0261251	-0.365318	1.58294	-	-
MSMEG3293 Bacterial extracellular solute-binding protein domain protein	0.199249	0.0790462	2	2	0.396722	0.179903	0.0282967	2	6	0.157289	0.171282	0.0515268	2	4	0.300831	0.231622	0.00940479	1	2	0.040604	0.210434	0.0157321	2	3	0.0747601	-	-	-	-	-	0.167078	0.0424788	2	11	0.254246	0.209057	0.0155225	2	4	0.07425	0.799197	-	-	0.799197	0.0809342	-0.323377	1.09187	0.83011	0.0663003
MSMEG3318 pyridoxal-phosphate dependent TrpB-like enzyme	1.43379	0.0832867	2	4	0.0580884	1.22333	0.0931411	1	2	0.0761374	1.50408	0.0197807	2	3	0.0131514	1.7564	0.383737	3	3	0.21848	2.84234	0.370463	1	2	0.130337	2.64894	0.0790942	1	2	0.0298588	1.33068	0.0184951	2	9	0.013899	1.7	0.480144	3	7	0.282437	0.782751	-	-	0.782751	0.0353361	-0.353374	1.45178	0.574143	0.0406238
MSMEG3516 competence/damage-inducible protein CinA	0.892387	0.101493	1	5	0.113732	0.675916	0.0991668	2	4	0.146715	0.665242	0.056415	1	4	0.0848037	-	-	-	-	-	0.497468	0.00555177	1	2	0.0111601	0.54835	0.0186037	1	2	0.0339267	0.738409	0.0382803	2	13	0.0518417	0.526714	0.0191201	1	4	0.0363007	1.40192	-	-	1.40192	2.64908e-08	0.487399	7.5769	1.42379	0.107402
MSMEG3602 sugar-binding transcriptional regulator, LacI family	0.63119	0.0062147	1	3	0.009846	-	-	-	-	-	0.578656	0.073885	1	4	0.127684	0.654008	0.0620976	1	2	0.0949494	-	-	-	-	-	0.673838	0.00935457	1	2	0.0138825	0.534038	0.0413942	1	8	0.0775116	0.634211	0.0386366	1	4	0.0609208	0.842052	-	-	0.842052	0.0023979	-0.248019	2.62017	-	-
MSMEG3624 hypothetical protein	1.48047	0.193708	3	8	0.130842	1.2978	0.362965	3	5	0.279677	1.40037	0.261644	3	4	0.186839	-	-	-	-	-	-	-	-	-	-	-	-	-	-	-	1.38277	0.157562	3	19	0.113947	1.06013	0.303688	3	3	0.286464	1.30434	-	-	1.30434	0.00840908	0.383324	2.07525	-	-
MSMEG3638 6-phosphogluconate dehydrogenase, decarboxylating (gnd)	0.786412	0.0227913	12	33	0.0289814	0.615836	0.0293007	11	36	0.0475787	0.688618	0.0212027	10	32	0.0307903	0.601403	0.0677158	5	19	0.112596	0.338825	0.0852903	4	13	0.251724	0.593048	0.101862	8	18	0.17176	0.67724	0.0270149	13	106	0.0398897	0.609143	0.0811361	9	50	0.133197	1.11179	-	-	1.11179	8.93205e-13	0.152886	12.049	1.36366	0.134655
MSMEG3639 IMP dehydrogenase family protein	1.78967	0.161918	7	12	0.0904738	1.2595	0.344526	7	12	0.273542	1.31735	0.126269	5	8	0.0958501	1.25314	0.483247	2	2	0.385628	1.57401	0.77932	3	4	0.495116	1.71916	0.381107	1	2	0.221683	1.3154	0.184427	10	34	0.140206	1.68281	0.718538	3	8	0.426987	0.781665	-	-	0.781665	0.00968216	-0.355377	2.01403	0.960453	0.796222
MSMEG3669 probable oxidoreductase	-	-	-	-	-	-	-	-	-	-	-	-	-	-	-	-	-	-	-	-	-	-	-	-	-	-	-	-	-	-	1.30155	0.140402	1	3	0.107873	1.28158	0.0693185	1	2	0.0540882	1.01558	-	-	1.01558	0.868502	0.0223078	0.061229	-	-
MSMEG3776 argininosuccinate synthase (argG)	0.953166	0.0421619	6	8	0.0442336	1.28278	0.216311	8	15	0.168628	1.40789	0.107346	7	14	0.0762459	1.33017	0.0322584	2	3	0.0242513	2.05926	0.462038	4	7	0.224371	3.87579	2.12836	4	6	0.549142	1.27057	0.204946	10	39	0.161303	3.15631	1.23488	4	17	0.39124	0.402548	0.402548	-	0.402548	6.93708e-13	-1.31277	12.1588	0.501545	0.19153
MSMEG3837 dephospho-CoA kinase, putative	1.3635	0.34313	2	6	0.251653	1.16581	0.203901	2	10	0.1749	1.25465	0.308612	2	7	0.245974	1.4364	0.0359692	1	5	0.0250412	3.15845	1.3668	1	3	0.432743	3.99463	1.01721	1	2	0.254644	1.19852	0.26579	2	23	0.221765	2.39395	0.587112	1	10	0.245248	0.500646	-	-	0.500646	3.38767e-09	-0.998136	8.4701	0.440535	0.101244
MSMEG3838 rpsA (rpsA)	1.77878	0.106142	13	32	0.0596711	1.96619	0.344341	9	17	0.175131	1.85187	0.193841	10	29	0.104673	2.46976	0.243053	12	35	0.0984115	2.86021	0.434525	10	27	0.151921	2.30442	0.236675	17	35	0.102705	1.72075	0.136569	14	78	0.0793663	2.79606	0.287438	18	108	0.102801	0.615419	-	-	0.615419	3.83254e-74	-0.70036	73.4165	0.733108	0.0173464
MSMEG3884 proline dipeptidase (pepQ)	0.587408	0.0198462	3	4	0.0337861	0.539899	0.00263066	2	3	0.0048725	0.488518	0.0485301	3	4	0.0993413	-	-	-	-	-	0.464314	0.012923	1	3	0.0278324	0.441629	0.0285301	1	2	0.064602	0.491287	0.0315533	3	14	0.0642258	0.456862	0.0141464	1	5	0.0309643	1.07535	-	-	1.07535	0.0327816	0.104807	1.48437	1.18906	0.108495
MSMEG3901 Putative proteasome component family	0.653412	0.00227169	1	3	0.00347666	1.09781	0.0251672	1	6	0.022925	1.02133	0.0306976	1	8	0.0300566	1.00675	0.0027794	1	2	0.00276077	-	-	-	-	-	-	-	-	-	-	0.930518	0.0462969	1	18	0.0497539	0.894275	0.00246889	1	2	0.00276077	1.04053	-	-	1.04053	0.294129	0.0573145	0.531463	-	-
MSMEG3970 lactate 2-monooxygenase	0.174161	0.0123318	7	20	0.0708068	0.0480381	0.0116466	7	19	0.242445	0.0797222	0.012531	6	9	0.157184	1.13617	0.182246	7	21	0.160404	0.503943	0.0331445	6	18	0.0657703	0.87876	0.084845	11	21	0.0965508	0.105008	0.0188285	8	54	0.179305	0.772921	0.0763959	11	55	0.0988405	0.135859	0.135859	0.135859	0.135859	5.54798e-86	-2.87982	85.2559	0.119864	0.0169187
MSMEG4223 cell division protein DivIVA	0.693056	0.0362664	4	16	0.0523282	0.569866	0.101301	8	20	0.177763	0.519674	0.0297806	6	19	0.0573062	0.484331	0.0366074	3	7	0.0755834	0.240813	0.017967	2	5	0.0746099	0.669461	0.138063	3	10	0.206231	0.591949	0.071126	9	56	0.120156	0.568338	0.124506	4	23	0.21907	1.04154	-	-	1.04154	0.291081	0.0587227	0.535985	1.27821	0.390355
MSMEG4228 cell division protein FtsZ (ftsZ)	0.54617	0.0816373	2	8	0.149472	0.818778	0.0565802	4	11	0.0691032	0.822461	0.0763327	3	10	0.0928101	0.436837	0.0237444	1	3	0.0543553	0.74868	0.0839973	1	3	0.112194	-	-	-	-	-	0.730072	0.0744812	4	29	0.102019	0.587975	0.0751669	1	7	0.12784	1.24167	-	-	1.24167	7.07149e-05	0.312285	4.15049	1.23007	0.470813
MSMEG4247 3-deoxy-7-phosphoheptulonate synthase	0.760843	0.148073	3	4	0.194617	1.39957	0.359028	2	4	0.256528	0.898775	0.0509945	3	6	0.0567378	-	-	-	-	-	1.34448	0.0681083	1	3	0.0506576	1.87506	0.499924	1	2	0.266618	0.951367	0.214481	5	14	0.225445	1.25682	0.0608355	1	5	0.0484044	0.756965	-	-	0.756965	0.00667488	-0.401702	2.17556	0.633462	0.161619
MSMEG4256 long-chain-fatty-acid--CoA ligase (fadD-2)	-	-	-	-	-	-	-	-	-	-	1.29447	0.325115	2	2	0.251156	1.65432	0.0757813	2	3	0.0458082	2.45301	0.909834	2	2	0.370905	1.92816	0.270575	2	3	0.140328	1.29312	0.241357	2	3	0.186647	1.54031	0.00349266	2	6	0.00226751	0.839519	-	-	0.839519	0.0302433	-0.252365	1.51937	-	-
MSMEG4262 anthranilate phosphoribosyltransferase (trpD)	1.21449	0.470928	2	3	0.387759	0.947372	0.159904	6	14	0.168787	1.21041	0.198649	5	13	0.164118	0.690324	0.228562	2	3	0.331094	4.41129	0	1	2	0	-	-	-	-	-	0.98436	0.172467	7	31	0.175207	3.22072	1.44369	3	8	0.44825	0.305633	0.305633	0.305633	0.305633	1.67935e-10	-1.71013	9.77486	0.440679	0.380641
MSMEG4265 Rieske Fe-S Protein	1.32649	0.14677	4	9	0.110645	1.95405	0.708842	3	5	0.362756	1.65863	0.226518	4	7	0.136569	1.71269	0.0953861	1	2	0.0556937	-	-	-	-	-	8.13987	5.77371	2	3	0.709313	1.40048	0.173764	5	20	0.124075	8.00707	6.18816	2	5	0.772836	0.174905	0.174905	0.174905	0.174905	3.54735e-05	-2.51535	4.4501	0.334206	0.266215
MSMEG4280 branched-chain amino acid aminotransferase (ilvE)	0.522555	0.101955	4	6	0.195109	0.482913	0.0377105	5	14	0.0780896	1.03969	0.19546	6	10	0.187998	-	-	-	-	-	-	-	-	-	-	-	-	-	-	-	0.806845	0.198995	6	30	0.246633	0.224173	0.0291535	1	3	0.130049	3.5992	3.5992	3.5992	3.5992	2.1736e-05	1.84768	4.66282	-	-
MSMEG4281 glycine cleavage system T protein (gcvT)	1.39674	0.314137	4	18	0.224906	1.14318	0.347184	5	11	0.303701	1.50943	0.320497	5	15	0.212329	-	-	-	-	-	-	-	-	-	-	0.80198	0.00517528	2	3	0.00645312	1.49638	0.304422	6	43	0.203439	0.818215	0.00528004	2	3	0.00645312	1.82883	-	-	1.82883	0.000417145	0.870923	3.37971	-	-
MSMEG4283 cytosol aminopeptidase (pepA)	3.22196	0.296733	10	28	0.092097	1.71861	0.25741	10	22	0.149778	2.24502	0.261468	10	14	0.116466	0.697671	0.0834649	3	9	0.119634	2.0356	1.28809	3	8	0.632784	0.835584	0.142509	4	10	0.17055	2.35689	0.328495	13	67	0.139376	0.695193	0.0961616	4	24	0.138324	3.39026	3.39026	3.39026	3.39026	4.23809e-41	1.7614	40.3728	2.01342	0.120161
MSMEG4293 glutamine synthetase, type I (glnA)	0.253924	0.00676568	19	114	0.0266445	0.207	0.0037386	17	91	0.0180608	0.25563	0.0108381	21	109	0.0423974	0.181361	0.0109288	19	110	0.0602601	0.163423	0.00634809	16	106	0.0388445	0.160243	0.00543824	20	105	0.0339375	0.225106	0.00596959	22	275	0.026519	0.168823	0.00616552	19	289	0.0365207	1.33339	-	-	1.33339	1e-199	0.0365207	199	1.41885	0.0149651
MSMEG4297 glutamine synthetase, type I (glnA)	0.291383	0.0130133	4	18	0.0446604	0.321189	0.0146093	4	12	0.0454849	0.351063	0.0211647	3	13	0.0602875	0.419172	0.0293652	3	16	0.0700554	0.573508	0.182816	3	14	0.318769	0.41267	0.0740741	3	11	0.1795	0.300447	0.0177292	5	43	0.0590094	0.469821	0.10726	3	41	0.2283	0.639493	-	-	0.639493	2.84368e-16	-0.645	15.5461	0.685691	0.0562814
MSMEG4301 3-methyl-2-oxobutanoate hydroxymethyltransferase (panB)	-	-	-	-	-	31.4863	9.66144	2	3	0.306846	78.3791	1.65811	2	2	0.0211549	41.2559	4.67569	1	3	0.113334	29.0862	2.90593	1	3	0.0999073	33.6492	6.62247	1	4	0.196809	57.4401	17.4327	3	6	0.303494	33.3908	3.25103	1	10	0.0973628	1.72023	-	-	1.72023	0.000683495	0.782605	3.16526	1.58473	0.343604
MSMEG4334 3-oxoacyl- synthase (kasB)	0.439672	0.0179667	10	28	0.0408639	0.680019	0.13151	7	15	0.193392	0.631912	0.0137559	8	22	0.0217687	0.681867	0.0816537	4	17	0.11975	0.731983	0.0703894	4	15	0.0961626	0.47758	0.127207	4	6	0.266357	0.520613	0.0410301	11	65	0.078811	0.533077	0.0819528	7	38	0.153735	0.976619	-	-	0.976619	0.30655	-0.0341317	0.513499	0.926074	0.685549
MSMEG4335 methylmalonyl-CoA decarboxylase, subunit alpha (mmdA)	0.778759	0.0561811	4	6	0.0721419	1.14475	0.295583	6	7	0.258208	1.5563	0.420679	5	8	0.270307	1.20115	0.100868	4	9	0.083976	1.25199	0.350845	6	15	0.280229	1.10041	0.310654	6	13	0.282309	3.1375	1.28085	8	24	0.408239	1.21784	0.252028	7	36	0.206948	2.57629	2.57629	-	2.57629	3.10417e-12	1.3653	11.5081	0.979248	0.919674
MSMEG4346 adhE2 (adhE2)	1.02651	0.0928021	9	27	0.0904051	0.728388	0.0851138	8	20	0.116852	0.770848	0.105577	7	26	0.136963	0.584664	0.0492851	4	15	0.0842964	0.822613	0.289686	4	15	0.352153	0.509082	0.0650883	4	9	0.127854	0.80492	0.0766985	9	76	0.0952872	0.636441	0.109788	6	38	0.172502	1.26472	-	-	1.26472	4.0652e-16	0.338818	15.3909	1.31799	0.200417
MSMEG4372 formamidase	0.193021	0.0409747	2	4	0.212282	0.154073	0.00751462	2	6	0.0487731	0.177052	0.0143336	2	3	0.0809569	0.108378	0.036645	3	6	0.338121	0.141138	0.000459254	2	6	0.00325393	0.137285	0.000560145	1	4	0.00408017	0.165263	0.0190059	2	14	0.115004	0.100668	0.0347381	3	16	0.345075	1.64166	-	-	1.64166	1.11146e-06	0.715156	5.95411	1.35508	0.0403895
MSMEG4480 glycyl-tRNA synthetase (glyS)	0.736188	0.130324	6	12	0.177025	0.967664	0.275941	8	15	0.285162	1.0277	0.197483	6	16	0.19216	0.84393	0.197029	3	9	0.233466	0.74539	0.228177	3	7	0.306117	0.511683	0.0231846	2	5	0.0453105	0.963157	0.206091	9	43	0.213974	0.706562	0.152276	4	21	0.215516	1.36316	-	-	1.36316	3.96696e-06	0.446955	5.40154	1.30012	0.188344
MSMEG4520 nitrite reductase (nirA)	105.573	63.141	6	9	0.598079	6.46814	4.20872	3	4	0.650685	8.38674	5.4247	3	4	0.646818	5.35444	3.90499	2	3	0.729301	0.522494	0.0290639	1	2	0.0556254	0.775517	0.0062104	1	2	0.00800807	54.9218	33.6773	7	18	0.613185	4.54542	3.67957	2	7	0.809511	12.0829	12.0829	12.0829	12.0829	0.000724635	3.59489	3.13988	18.1028	0.311386
MSMEG4636 alpha oxoglutarate ferredoxin oxidoreductase, beta subunit (orB)	1.89675	0.855448	3	5	0.451008	2.46924	0.884957	6	7	0.358392	7.74402	3.38905	3	4	0.437635	13.1184	2.47317	2	2	0.188528	5.31471	1.51371	2	4	0.284814	5.13324	1.28455	2	3	0.250242	4.08559	1.4647	7	17	0.358504	8.28299	2.9417	3	9	0.35515	0.493251	0.493251	-	0.493251	5.33176e-05	-1.01961	4.27313	0.513869	0.301725
MSMEG4664 trigger factor (tig)	2.26175	0.16886	4	7	0.074659	2.61107	0.625437	4	4	0.239533	2.04975	0.339803	4	6	0.165777	2.70351	0.0901763	2	6	0.0333553	4.92485	0.722143	3	7	0.146632	2.16464	0.383044	4	7	0.176955	1.93189	0.172441	6	16	0.0892603	3.32954	0.257324	4	20	0.0772851	0.580227	-	-	0.580227	2.10166e-19	-0.785311	18.6774	0.706889	0.328451
MSMEG4745 ArgE/DapE/Acy1 family protein	0.765654	0.26976	1	2	0.352327	-	-	-	-	-	-	-	-	-	-	-	-	-	-	-	-	-	-	-	-	-	-	-	-	-	0.690574	0.243308	1	2	0.352327	0.258427	0.091749	1	2	0.355029	2.67222	2.67222	-	2.67222	0.143158	1.41804	0.844184	-	-
MSMEG4905 acetyl-CoA acetyltransferase (atoB-1)	0.608641	0.0164001	15	36	0.0269455	0.833334	0.0241905	16	37	0.0290286	0.783589	0.0314486	17	53	0.040134	1.90298	0.117479	16	62	0.0617341	1.04996	0.0898479	14	40	0.085573	1.16469	0.0985526	17	47	0.084617	0.743167	0.0270033	17	115	0.0363354	1.43815	0.106998	20	169	0.0743994	0.516751	-	-	0.516751	3.26439e-177	-0.952459	176.486	0.540497	0.0841781
MSMEG4917 UDP-N-acetylglucosamine 1-carboxyvinyltransferase (murA)	-	-	-	-	-	50.099	41.5012	3	5	0.828383	13.77	11.8555	2	5	0.860967	21.9231	20.0348	2	2	0.913871	0.728036	0.106573	1	3	0.146384	52.5639	37.1681	1	2	0.707102	10.5392	4.66571	3	9	0.442699	14.9335	13.972	2	9	0.935614	0.705743	-	-	0.705743	0.384085	-0.502784	0.415573	1.27373	0.790813
MSMEG4921 ATP synthase F1, beta subunit (atpD)	0.424575	0.011767	12	33	0.0277147	0.392645	0.0132465	11	32	0.0337366	0.430032	0.0130024	10	26	0.0302359	2.14642	0.181766	14	51	0.0846832	1.30144	0.1331	15	50	0.102271	1.46423	0.106691	18	54	0.0728649	0.394147	0.010225	12	93	0.0259421	1.52874	0.113548	18	154	0.0742753	0.257825	0.257825	0.257825	0.257825	1.9028e-196	-1.95554	195.721	0.253915	0.00920568
MSMEG4942 threonine synthase (thrC)	1.56383	0.206654	7	10	0.132146	1.35033	0.231641	9	15	0.171544	1.33587	0.268307	7	11	0.200848	0.400302	0.00910194	2	2	0.0227377	-	-	-	-	-	0.924424	0.45154	3	4	0.488455	1.27632	0.161467	11	36	0.12651	0.907777	0.472661	3	7	0.520679	1.40598	-	-	1.40598	0.000463284	0.491575	3.33415	2.13882	0.0402931
MSMEG4943 homoserine dehydrogenase	0.547447	0.0568392	3	10	0.103826	0.851137	0.121586	4	7	0.142851	0.966007	0.126638	4	9	0.131095	-	-	-	-	-	1.26467	0.760466	2	2	0.601318	-	-	-	-	-	0.782323	0.133017	4	24	0.170028	1.25579	0.755131	2	2	0.601318	0.622971	-	-	0.622971	0.00395184	-0.682763	2.4032	-	-
MSMEG4944 diaminopimelate decarboxylase (lysA)	0.663497	0.487568	2	3	0.734846	0.91106	0.587491	2	2	0.644844	0.74267	0.306996	4	9	0.413369	1.74767	0.0436275	1	4	0.0249632	1.23226	0.281133	2	5	0.228144	0.478459	0.176619	3	6	0.369141	0.815249	0.246967	5	16	0.302935	0.808627	0.299586	4	15	0.370487	1.00819	-	-	1.00819	0.946773	0.0117674	0.0237543	0.67003	0.368574
MSMEG4945 arginyl-tRNA synthetase (argS)	0.862839	0.0399599	3	5	0.0463121	0.782611	0.306104	3	8	0.391132	1.13225	0.130515	4	7	0.11527	-	-	-	-	-	-	-	-	-	-	2.65249	1.72396	3	4	0.649938	0.918391	0.145508	5	21	0.158438	2.71491	1.87717	3	6	0.691429	0.338276	0.338276	-	0.338276	0.000114072	-1.56373	3.94282	-	-
MSMEG5024 glycolate oxidase, subunit GlcD (glcD)	3.58535	0.161301	2	2	0.044989	2.12547	0.361998	3	3	0.170314	2.79411	0.318065	3	3	0.113834	-	-	-	-	-	3.78042	0.87134	1	2	0.230488	7.5825	0.421501	1	2	0.0555887	2.51038	0.333378	5	8	0.1328	5.29962	0.970723	1	5	0.183168	0.47369	0.47369	-	0.47369	1.04754e-05	-1.07798	4.97983	0.498988	0.157457
MSMEG5043 malate oxidoreductase (oxaloacetatedec)	0.937186	0.274308	2	4	0.292693	0.935818	0.227893	4	5	0.243523	0.995577	0.192651	4	6	0.193507	3.59117	0.504766	1	2	0.140558	3.98733	0.192452	1	2	0.048266	2.53543	1.88376	2	3	0.742975	1	0.159404	4	18	0.159404	2.27543	1.61057	2	7	0.707808	0.439478	0.439478	-	0.439478	0.00226667	-1.18614	2.64461	0.283627	0.00509678
MSMEG5107 aminotransferase, classes I and II	1.49159	0.688532	2	3	0.46161	1.39627	0.410805	2	4	0.294217	1.21611	0.322624	3	5	0.265292	0.698604	0.0393448	1	2	0.0563191	-	-	-	-	-	0.535439	0.359919	2	4	0.672194	1.16714	0.337469	3	13	0.289143	0.446022	0.266949	2	7	0.598511	2.61677	2.61677	-	2.61677	0.00012256	1.38779	3.91165	2.21708	0.00837259
MSMEG5181 thiolase family protein	1.3924	0.0546256	2	4	0.0392312	1.23007	0.0371015	2	3	0.0301621	0.968082	0.00259105	2	3	0.00267648	1.66743	0.174714	2	3	0.10478	1.4631	0.00936746	2	4	0.00640246	1.13026	0.367521	2	4	0.325166	2.30556	1.10658	3	10	0.479959	1.36519	0.142132	2	11	0.104111	1.68882	-	-	1.68882	0.0114142	0.756018	1.94256	0.842696	0.325388
MSMEG5224 fructose-1,6-bisphosphatase, class II (glpX)	0.851653	0.0102526	4	11	0.0120385	0.605089	0.0463477	5	22	0.0765965	0.679253	0.0532925	4	13	0.0784575	0.53997	0.134563	2	5	0.249205	0.369657	0.0198246	2	3	0.0536298	0.388064	0.0709902	2	3	0.182934	0.630764	0.0532055	5	47	0.0843508	0.418944	0.0592255	3	10	0.141368	1.5056	-	-	1.5056	7.83949e-16	0.590343	15.1057	1.646	0.0370347
MSMEG5225 fum (fum)	0.987805	0.0647779	10	36	0.0655776	0.654273	0.0411704	12	32	0.0629254	0.82768	0.0314352	10	31	0.0379799	1.01616	0.0812525	10	30	0.0799602	0.667258	0.0679814	9	31	0.101882	0.705432	0.0520452	10	35	0.0737778	0.807251	0.0269815	13	96	0.0334239	0.745389	0.0566947	11	98	0.0760606	1.08299	-	-	1.08299	2.82487e-18	0.115024	17.549	1.03387	0.862968
MSMEG5234 serine hydroxymethyltransferase	0.879671	0.08262	10	29	0.0939215	0.984869	0.114488	12	27	0.116247	1.07544	0.109779	11	31	0.102079	0.892538	0.0934807	8	22	0.104736	0.745576	0.0557755	10	21	0.0748086	0.757216	0.0688762	11	26	0.0909598	1.04251	0.0991952	13	95	0.0951504	0.796729	0.0442374	11	61	0.0555238	1.30849	-	-	1.30849	3.0827e-40	0.3879	39.5111	1.22738	0.0693182
MSMEG5235 unnamed protein product	0.455665	0.325258	2	3	0.71381	-	-	-	-	-	-	-	-	-	-	-	-	-	-	-	2.9272	0.135485	1	2	0.0462847	-	-	-	-	-	0.906905	0.524048	3	4	0.577842	2.35371	0.292339	1	4	0.124204	0.385309	0.385309	-	0.385309	0.00293386	-1.37591	2.53256	-	-
MSMEG5251 cystathionine beta-lyase	1.78506	0.286793	4	4	0.160663	1.41921	0.250494	2	4	0.176502	0.967352	0.179758	3	4	0.185825	1.11938	0.0212024	1	3	0.0189413	0.856561	0.00640006	1	2	0.00747182	1.26715	0.182041	3	5	0.143661	1.40477	0.265839	5	12	0.18924	1.28677	0.191117	3	10	0.148524	1.0917	-	-	1.0917	0.255014	0.126582	0.593436	1.28631	0.308038
MSMEG5255 cystathionine beta-synthase	0.805801	0.175331	4	9	0.217586	0.837695	0.229567	6	10	0.274046	0.955555	0.210329	7	12	0.220112	0.754785	0.0921124	2	8	0.122038	0.796428	0.14633	3	11	0.183733	0.568788	0.0282134	2	7	0.0496026	1.05755	0.229529	10	34	0.217039	0.786084	0.149581	3	27	0.190286	1.34533	-	-	1.34533	1.74171e-06	0.427964	5.75902	1.22597	0.128375
MSMEG5258 thiolase, putative	0.801266	0.022116	12	35	0.0276013	0.86137	0.0355107	10	30	0.0412258	0.844811	0.020709	10	30	0.0245132	0.993253	0.0761702	10	36	0.0766876	0.691907	0.0339937	9	30	0.0491304	0.741373	0.055237	10	26	0.0745063	0.803518	0.0240984	11	90	0.0299912	0.808285	0.0394965	9	79	0.0488646	0.994101	-	-	0.994101	0.338531	-0.00853522	0.470401	1.03335	0.790593
MSMEG5339 Acetamidase/Formamidase family family	0.84596	0.440243	3	4	0.520406	0.394733	0.3693	2	2	0.935567	0.244192	0.175385	2	3	0.718224	0.768334	0.75633	2	2	0.984376	-	-	-	-	-	-	-	-	-	-	0.704177	0.389993	3	9	0.553828	0.682498	0.671835	2	2	0.984376	1.03176	-	-	1.03176	0.950047	0.0451144	0.0222551	-	-
MSMEG5395 enolase (eno)	0.916044	0.0451883	11	43	0.0493298	0.712835	0.0186575	9	31	0.0261737	0.75297	0.0198981	10	35	0.0264261	0.857471	0.0886929	8	30	0.103435	0.704279	0.0665195	9	40	0.0944505	0.643371	0.041736	11	44	0.0648708	0.780622	0.0355673	11	116	0.0455627	0.664266	0.0403913	10	104	0.060806	1.17517	-	-	1.17517	2.10772e-59	0.232865	58.6762	1.08014	0.544135
MSMEG5399 putative lipoprotein	1.82101	0.111401	10	21	0.0611756	1.6281	0.336062	9	14	0.206413	2.03757	0.271722	10	22	0.133356	-	-	-	-	-	-	-	-	-	-	0.78183	0.0214986	2	2	0.0274978	1.4986	0.137212	12	41	0.0915599	0.632305	0.118197	4	4	0.18693	2.37006	2.37006	-	2.37006	1.64393e-15	1.24493	14.7841	-	-
MSMEG5408 ribose-phosphate pyrophosphokinase (PRPPsynthetase)	-	-	-	-	-	-	-	-	-	-	-	-	-	-	-	0.458298	0.131507	1	2	0.286948	-	-	-	-	-	-	-	-	-	-	0.418844	0.0677427	2	2	0.161737	0.407098	0.116816	1	2	0.286948	1.02885	-	-	1.02885	0.913343	0.0410374	0.0393663	-	-
MSMEG5415 pks16 (pks16)	34.6677	9.54032	5	8	0.275193	16.5631	6.03757	5	10	0.364518	19.84	3.93894	4	8	0.198535	93.4241	49.3298	5	11	0.52802	68.43	34.182	6	11	0.499518	8.97387	3.08315	6	7	0.343569	19.2348	4.41215	7	25	0.229384	32.641	14.4064	9	31	0.441358	0.589283	-	-	0.589283	3.92031e-05	-0.762968	4.40668	0.416038	0.264702
MSMEG5490 Mg-chelatase subunit ChlI	0.661948	0.0663382	5	14	0.100217	0.979565	0.153815	6	10	0.157024	0.748831	0.0525952	5	15	0.0702365	-	-	-	-	-	-	-	-	-	-	-	-	-	-	-	0.954907	0.175275	7	42	0.183552	0.277497	0.0260601	1	3	0.0939113	3.44114	3.44114	3.44114	3.44114	4.58926e-08	1.78289	7.33826	-	-
MSMEG5493 phosphoribosylaminoimidazolecarboxamide formyltransferase/IMP cyclohy	0.858257	0.331972	3	4	0.386797	1.04813	0.152015	5	9	0.145034	0.914747	0.0927398	3	6	0.101383	0.441539	0.035607	4	9	0.0806431	0.836632	0.137434	6	14	0.164271	0.347444	0.0685421	3	7	0.197275	0.906931	0.114348	5	21	0.126082	0.63541	0.0944889	6	29	0.148705	1.42732	-	-	1.42732	3.86516e-12	0.513305	11.4128	1.73543	0.0675322
MSMEG5503 carbamoyl-phosphate synthase, large subunit (carB)	0.760671	0.0264839	10	37	0.0348165	0.634108	0.0342076	9	26	0.053946	0.716874	0.0261919	10	33	0.0365362	1.28816	0.118069	10	50	0.091657	0.99141	0.11896	10	44	0.119991	0.942154	0.0918829	10	34	0.0975242	0.713335	0.0264157	12	98	0.0370312	1.03443	0.0943695	10	131	0.0912287	0.689594	-	-	0.689594	6.74053e-88	-0.536181	87.1713	0.655443	0.0317198
MSMEG5516 NAD-dependent aldehyde dehydrogenases	2.28533	0.257845	9	15	0.112826	1.49463	0.199209	7	16	0.133284	1.71738	0.171908	5	11	0.100099	-	-	-	-	-	0.550986	0.337354	2	3	0.612274	0.939303	0.70853	2	3	0.754315	1.71107	0.151257	9	41	0.0883993	0.755433	0.519725	2	6	0.687983	2.26502	2.26502	-	2.26502	1.16625e-12	1.17952	11.9332	2.45918	0.0482034
MSMEG5517 glucose-6-phosphate isomerase (pgi)	1.44721	0.237726	8	24	0.164266	1.12808	0.237808	8	15	0.210808	1.44669	0.229173	7	15	0.158412	1.14085	0.119452	6	23	0.104704	1.08738	0.20669	6	18	0.19008	0.961352	0.157465	5	14	0.163795	1.22555	0.188348	9	54	0.153685	1.01678	0.133413	6	56	0.131211	1.20532	-	-	1.20532	8.55201e-10	0.269416	9.06793	1.26097	0.0798776
MSMEG5650 citrate synthase I (gltA)	0.683707	0.0268321	12	42	0.0392451	0.817333	0.0747905	15	55	0.0915056	0.773751	0.0552358	14	53	0.0713871	0.810227	0.0478031	9	52	0.0589997	0.686592	0.0716418	10	44	0.104344	0.555069	0.0362299	10	36	0.0652709	0.697974	0.0520259	16	153	0.0745385	0.593076	0.0425391	10	127	0.0717263	1.17687	-	-	1.17687	2.35959e-49	0.234955	48.6272	1.10863	0.423927
MSMEG5654 putative citrate synthase 2 (citA)	1.00255	0.109067	3	4	0.108789	0.623418	0.121598	5	7	0.195051	0.616017	0.0295064	3	5	0.0478986	0.39461	0.00996377	1	2	0.0252496	-	-	-	-	-	-	-	-	-	-	0.678411	0.11764	5	16	0.173406	0.350526	0.00885064	1	2	0.0252496	1.93541	-	-	1.93541	0.00145343	0.952639	2.83761	-	-
MSMEG5662 phosphoserine aminotransferase, putative	0.849087	0.0673304	7	14	0.0792974	0.900333	0.0557635	6	15	0.0619366	1.03192	0.070868	7	13	0.0686757	0.899625	0.0537465	2	6	0.0597432	0.993227	0.255451	3	8	0.257193	0.858301	0.273223	2	3	0.31833	0.869272	0.0430911	7	43	0.0495715	0.99853	0.172512	4	17	0.172766	0.870552	-	-	0.870552	2.21623e-05	-0.199997	4.65439	1.01097	0.888725
MSMEG5682 Helicase conserved C-terminal domain protein	-	-	-	-	-	-	-	-	-	-	-	-	-	-	-	3.63335	0.203521	1	2	0.0560147	4.69028	0.509003	1	2	0.108523	-	-	-	-	-	2.88587	0.745234	1	3	0.258236	3.61244	0.463675	1	5	0.128355	0.798869	-	-	0.798869	0.133251	-0.323968	0.87533	-	-
MSMEG5691 Luciferase-like monooxygenase superfamily	0.559672	0.0531822	5	13	0.0950238	0.438566	0.0459078	6	16	0.104677	0.581252	0.0349334	5	18	0.0601003	1.66391	1.2809	2	3	0.769815	-	-	-	-	-	0.630007	0.315291	2	5	0.500457	0.505355	0.0385646	6	47	0.076312	0.649137	0.315296	2	7	0.485715	0.778502	-	-	0.778502	0.00279602	-0.361228	2.55346	0.459038	0.209463
MSMEG5696 thiolase	-	-	-	-	-	-	-	-	-	-	1.61816	0.825924	2	4	0.51041	-	-	-	-	-	-	-	-	-	-	1.88718	0.30904	1	2	0.163757	1.12584	0.60827	3	5	0.540283	2.52283	0.341078	1	4	0.135196	0.446259	0.446259	-	0.446259	0.00472457	-1.16405	2.32564	-	-
MSMEG5709 far (far)	1.9125	0.182029	2	4	0.0951786	1.11432	0.296343	3	9	0.265941	1.75469	0.0755128	3	4	0.0430349	0.452049	0.0730108	1	2	0.161511	-	-	-	-	-	0.893258	0.1447	1	2	0.161991	1.40369	0.173228	3	17	0.123409	0.656444	0.150808	1	4	0.229735	2.13832	2.13832	-	2.13832	1.96323e-07	1.09648	6.70703	2.36947	0.0809324
MSMEG5759 thiosulfate sulfurtransferase (cysA-1)	1.57694	0.555168	5	9	0.352054	1.63868	0.399659	7	11	0.243891	0.836928	0.18281	4	9	0.21843	-	-	-	-	-	-	-	-	-	-	1.2527	0.625586	2	2	0.499389	1.51769	0.374181	8	32	0.246547	1.3087	0.607615	2	3	0.464291	1.15969	-	-	1.15969	0.384005	0.213744	0.415663	-	-
MSMEG5766 phosphoribosylformylglycinamidine cyclo-ligase (purM)	0.492565	0.248408	2	5	0.504317	1.09049	0.450504	2	6	0.413121	0.954009	0.55434	2	14	0.581063	0.263209	0.013959	1	2	0.053034	0.388889	0.0107791	1	4	0.0277176	-	-	-	-	-	0.860949	0.470114	2	26	0.546042	0.31595	0.0317022	1	7	0.100339	2.72495	2.72495	-	2.72495	0.00490053	1.44623	2.30976	2.59375	0.117178
MSMEG5813 adenylosuccinate lyase (purB)	1.26619	0.318634	6	18	0.251648	1.86653	0.924413	5	7	0.495256	1.56359	0.661631	6	11	0.423149	2.04309	0.238732	2	3	0.116849	1.10992	0.426719	2	6	0.384461	1.16832	0.389448	3	4	0.333341	1.31964	0.446022	7	37	0.337988	1.36368	0.289667	3	12	0.212415	0.967702	-	-	0.967702	0.750636	-0.0473652	0.124571	1.08678	0.737628
MSMEG5818 phosphoribosylamine--glycine ligase (purD)	1.00545	0.0710064	6	21	0.0706216	0.932349	0.100366	6	10	0.107648	0.826571	0.0650463	6	15	0.0786941	0.919395	0.0620839	5	11	0.0675269	0.957355	0.210028	3	11	0.219384	1.0756	0.19283	4	10	0.179276	0.867519	0.068859	6	46	0.0793746	0.983279	0.0967962	5	32	0.0984422	0.882271	-	-	0.882271	2.9838e-08	-0.180707	7.52523	0.936327	0.421666
MSMEG5895 HMGL-like domain protein	1.55821	0.192305	3	7	0.123414	1.50396	0.512994	2	7	0.341095	1.34856	0.24259	2	5	0.179888	1.63922	0.13853	1	2	0.0845099	1.58102	0.00497567	1	2	0.00314713	-	-	-	-	-	1.38233	0.238643	3	20	0.172639	1.54934	0.0632553	1	5	0.0408272	0.892202	-	-	0.892202	0.139961	-0.164558	0.853994	0.913127	0.194294
MSMEG6036 cysteinyl-tRNA synthetase (cysS)	1.45996	0.322512	2	2	0.220905	0.856558	0.216487	3	4	0.252741	-	-	-	-	-	-	-	-	-	-	19.1169	7.02162	1	3	0.367299	-	-	-	-	-	0.984808	0.224526	3	6	0.22799	18.7152	5.23441	1	4	0.279687	0.0526207	0.0526207	0.0526207	0.0526207	2.68359e-05	-4.24823	4.57128	-	-
MSMEG6190 glycerol kinase (glpK)	1.32401	0.327799	5	14	0.247581	0.744579	0.373849	3	4	0.502094	0.357816	0.0079429	1	4	0.0221983	3.06715	0.534196	3	5	0.174167	8.08936	3.81309	4	7	0.471371	2.99635	0.402154	3	6	0.134215	1.20899	0.299391	5	22	0.247638	4.82588	1.26571	5	19	0.262275	0.250522	0.250522	0.250522	0.250522	9.04551e-16	-1.99699	15.0436	0.171442	0.0841425
MSMEG6217 aspartate-semialdehyde dehydrogenase (asd)	0.419731	0.0387392	5	8	0.0922953	1.25402	0.306298	6	12	0.244254	1.14029	0.348005	7	11	0.305191	-	-	-	-	-	-	-	-	-	-	0.70691	0.353104	2	5	0.499504	0.933901	0.230332	9	32	0.246634	0.304236	0.00155274	2	5	0.00510374	3.06965	3.06965	3.06965	3.06965	6.83092e-07	1.61808	6.16552	-	-
MSMEG6218 aspartate kinase, monofunctional class	-	-	-	-	-	0.736513	0.206617	3	3	0.280534	-	-	-	-	-	1.25557	0.0852429	1	4	0.0678918	1.22921	0.0840426	1	5	0.0683711	1.76249	0.0575161	1	4	0.0326335	0.732751	0.209299	3	4	0.285635	1.36591	0.0918298	1	13	0.0672299	0.536457	-	-	0.536457	2.28703e-07	-0.898467	6.64073	-	-
MSMEG6244 cyclopropane-fatty-acyl-phospholipid synthase	1.43799	0.271836	9	13	0.189038	1.09161	0.219578	7	8	0.201151	1.54753	0.255589	10	19	0.165159	1.40985	0.225116	2	2	0.159674	-	-	-	-	-	1.37475	0.785928	2	2	0.571688	1.14114	0.128021	10	37	0.112187	1.28957	0.337616	4	5	0.261806	0.884904	-	-	0.884904	0.0611847	-0.176408	1.21336	0.976116	0.863626
MSMEG6353 propionyl-CoA carboxylase, beta subunit (pccB)	0.802166	0.0336157	7	20	0.0419062	0.910028	0.100747	10	24	0.110708	0.939481	0.127519	10	27	0.135733	1.45617	0.219838	7	23	0.150971	1.15622	0.153279	7	18	0.132568	1.04642	0.0644052	10	18	0.0615481	0.887412	0.085057	11	80	0.0958483	1.18661	0.112238	10	61	0.0945874	0.747857	-	-	0.747857	3.62422e-38	-0.419165	37.4408	0.724737	0.0603695
MSMEG6366 UDP-galactopyranose mutase (glf)	1.46776	0.0375779	5	19	0.0256022	1.28121	0.130967	5	10	0.102221	1.44604	0.132288	5	11	0.091483	1.2844	0.0915374	1	3	0.0712687	1	0.0228459	2	3	0.0228459	-	-	-	-	-	2.40408	0.743493	8	50	0.309263	0.927826	0.131319	3	7	0.141535	2.59109	2.59109	-	2.59109	2.99471e-06	1.37356	5.52365	1.22425	0.144341
MSMEG6373 iron-sulfur cluster-binding protein, rieske family domain protein	3.1788	0.656365	5	11	0.206482	4.28001	1.53477	3	5	0.35859	1.63854	0.695926	2	2	0.424724	-	-	-	-	-	13.0047	5.5384	2	2	0.425875	-	-	-	-	-	3.23256	0.842259	5	18	0.260555	7.95628	0.542314	2	4	0.0681617	0.40629	0.40629	-	0.40629	1.13412e-09	-1.29942	8.94534	-	-
MSMEG6415 aldehyde dehydrogenase family protein	0.956401	0.0402479	5	24	0.0420827	0.679705	0.051719	5	16	0.0760904	0.795944	0.0120773	5	15	0.0151735	1.54176	0.626638	3	13	0.406444	0.649106	0.0592118	3	11	0.0912204	0.793167	0.191077	6	14	0.240904	0.748775	0.0128026	4	46	0.0170981	0.979381	0.273147	6	39	0.278898	0.764538	-	-	0.764538	1.60335e-07	-0.387339	6.79497	0.815022	0.557758
MSMEG6473 bll7818 (fadE26)	8.0814	7.13815	2	6	0.883281	0.692652	0.225719	2	4	0.325877	1.05279	0.168129	2	5	0.159699	1.5137	0.0407404	1	5	0.0269145	1.50634	0.0953123	1	4	0.0632741	2.48338	0.0598183	1	2	0.0240874	2.9906	2.12666	2	15	0.711115	1.61576	0.137908	1	11	0.0853521	1.85089	-	-	1.85089	0.0437042	0.888221	1.35948	1.78559	0.584591
MSMEG6474 bll7817 (fadE18)	0.838095	0.288643	5	9	0.344404	0.615625	0.208831	4	11	0.339218	1.0345	0.2251	3	7	0.217592	-	-	-	-	-	-	-	-	-	-	0.780062	0.579561	2	3	0.742968	0.683774	0.208355	5	31	0.304713	0.766065	0.621081	2	4	0.810742	0.892581	-	-	0.892581	0.574316	-0.163946	0.240849	-	-
MSMEG6707 oxidoreductase, aldo/keto reductase family	1.03912	0.101789	7	19	0.0979571	0.611313	0.036233	9	23	0.0592708	0.743457	0.0719296	8	15	0.0967501	0.893907	0.267226	4	14	0.298942	0.763514	0.217168	4	13	0.284433	0.95833	0.370454	4	6	0.386562	0.6666	0.0438401	10	52	0.0657667	0.684588	0.169702	6	33	0.24789	0.973725	-	-	0.973725	0.467927	-0.038414	0.329822	0.915183	0.622501
MSMEG6715 MaoC like domain protein	-	-	-	-	-	1.66978	0.189242	1	3	0.113333	1.6825	0.249306	2	2	0.148176	-	-	-	-	-	-	-	-	-	-	-	-	-	-	-	1.53936	0.181487	2	6	0.117898	1.21947	0.0748186	1	2	0.0613533	1.26232	-	-	1.26232	0.058997	0.336074	1.22917	-	-
MSMEG6720 glycerol kinase (glpK)	0.788191	0.0202344	17	79	0.025672	0.305923	0.00853042	11	44	0.0278842	0.328164	0.0104492	12	52	0.0318414	2.01308	0.161517	19	78	0.0802338	1.77078	0.140888	16	70	0.0795624	2.30455	0.30985	22	68	0.134451	0.527383	0.0330948	18	198	0.0627528	1.7469	0.132723	22	212	0.0759763	0.301897	0.301897	0.301897	0.301897	1e-199	-1.72787	199	0.233604	0.00212137
MSMEG6721 glpD2 (glpD2)	12.2917	3.85717	6	10	0.313802	6.57244	2.87839	3	5	0.437948	4.54945	2.57002	3	4	0.564907	29.6692	15.253	3	6	0.514102	19.2861	8.6808	3	6	0.450107	33.5028	16.0302	5	7	0.478474	8.04854	2.09876	6	18	0.260763	35.1813	13.0841	5	19	0.371905	0.228774	0.228774	0.228774	0.228774	2.94885e-10	-2.12801	9.53035	0.283945	0.0152499
MSMEG6866 1L-myo-inositol-1-phosphate synthase	4.34148	1.45937	5	7	0.336146	6.70352	1.74482	9	17	0.260284	13.0504	5.71338	7	10	0.437794	9.54902	1.30526	5	11	0.136691	10.6857	3.11428	6	12	0.291443	14.0306	4.9282	7	12	0.351246	6.79244	1.96006	10	32	0.288565	16.5474	6.78089	8	34	0.409785	0.410484	0.410484	-	0.410484	6.36029e-11	-1.2846	10.1965	0.703199	0.311312
Number of Proteins	159	159	159	159	159	159	159	159	159	159	161	161	161	161	161	131	131	131	131	131	124	124	124	124	124	134	134	134	134	134	174	174	174	174	174	174	174	174	174	174	174	55	29	174	174	174	174	122	121
[truncated: 8 more columns]
